# Supplementary material for: Functional Anatomical Changes in Ulcerative Colitis Patients Determine Their Gut Microbiota Composition and Consequently the Possible Treatment Outcome
Source: Pharmaceuticals (Basel). 2020 Oct 28;13(11):346. doi: 10.3390/ph13110346 (PMC7692875; doi:10.3390/ph13110346)
Supplement: Supplementary file 1 [file pharmaceuticals-13-00346-s001.zip]

Archive with 7 entries (7 files):
- Faecal microbiota composition of pouch_Figures_V3.pptx
- Supplementary table_5_Patients_all_data_final_201900916.xlsx
- Supplementary table 4a_Bacterial abundance.xlsx
- Supplementary table 2.xlsx
- Supplementary_table_1_Primer_sequences.xlsx
- Supplementary table 4b_Differential abundance.xlsx
- Supplementary table  3_Pairwise_permANOVA_results.xls
