# Supplementary material for: Functional Anatomical Changes in Ulcerative Colitis Patients Determine Their Gut Microbiota Composition and Consequently the Possible Treatment Outcome
Source: Pharmaceuticals (Basel). 2020 Oct 28;13(11):346. doi: 10.3390/ph13110346 (PMC7692875; doi:10.3390/ph13110346)
Supplement: Supplementary file 1 [file pharmaceuticals-13-00346-s001.zip › Supplementary table_5_Patients_all_data_final_201900916.xlsx]

## Sheet: all patients
Birth date	Age at enrollment	Date of sampling	Sample code	Sample type	Fecal calprotectin level	Stool bacteriologya 0:missing, 1:negative, 2:positive	Bacteriology result	time of diagnosis	disease duration (years)	Pouch?	pouch active: 1, inactive:0, 2:FAP	UC active:1 UC inactive:0	pouch last surgery (date)	pouch surgery within 1 year? 1:yes, 0:no	pouch surgery within 10 years? 1:yes 0:no	pouch surgery withi 5 years? 1:yes, 0:no	time past after IPAA surgery (years)	UC disease extension	Symptoms now	numer of stools	is it usually number of stool after surgery for patient? 1:yes, 0:no	more than 1-2	more than >3	rectal bleeding: 1:no, 2:every day	urgency/cramps; 1:no, 2:sometimes, 3:every day	fever: 1-no, 2:yes	PDAI clinical signs	pMayo	Therapy	no therapy	5-ASA	Topical 5-ASA	oral corticosteroids	topical corticosteroids	bioligical therapy	1:IFX, 2:IFX biosimiler, 3:ADA, 4:VEDO	Azathioprin	responder for antibiotic therapy? 1:yes, 0:no, empty cell:NA	Laboratory parameters	CRP	htk	hgb	tct	albumin	Fe	Endoscopy	PDAI (endoscopy)	PDAI histology	PDAI clinical
1989-12-30	28.9167	2018-11-30	F_1	FAP	245.5	0	0	2013-01-01	5.91389	1	2		2014-07-10	0	1	1	4.38889				1	0	0	1	1	1				1	0	0	0	0	0	0	0
1990-06-30	28.3361	2018-11-01	F_2	FAP	180.6	0	0	2008-05-09	10.4778	1	2		2008-10-30	0	0	0	10.0028				1	0	0	1	1	1				1	0	0	0	0	0	0	0			2	42	143	229
1979-04-20	39.5611	2018-11-12	F_3	FAP	711.7	0	0	1998-01-01	20.8639	1	2		2013-01-24	0	1	0	5.8			1	1	0	0	1	1	1				1	0	0	0	0	0	0	0				46	152	553
1998-05-22	20.4917	2018-11-19	F_4	FAP	324.1	0	0	2015-03-23	3.65556	1	2		2016-05-31	0	1	1	2.46944			4	1	0	0	1	1	1				1	0	0	0	0	0	0	0
1983-12-03	34.7944	2018-09-19	F_6	FAP	145.1	2	Candida albicans few colonies	2009-01-01	9.71667	1	2		2012-03-29	0	1	0	6.47222			8	1	0	0	1	1	1				1	0	0	0	0	0	0	0			2	38	128	214	40
1986-10-02	32.0778	2018-10-30	F_7	FAP	427.6	0	0	1998-02-18	20.7	1	2		1996-01-01	0	0	0	22.8306			5	0	1	0	2	2	1				1	0	0	0	0	0	0	0			2.3	42	146	242	43	12.7
1980-07-20	36.5528	2017-02-09	PA_1	Pouch_active	1800	1	0	2007-08-01	9.52222	1	1		2016-03-01	0	1	1	0.938889			7	1	0	0	1	2	1	1			0	0	0	0	0	0	0	0	1		4.5	42	141	389	49	10.1		2	2	1
1968-06-10	49.7389	2018-03-06	PA_10	Pouch_active	1000	0	0	2008-01-01	10.1806	1	1		2015-06-01	0	1	1	2.76389			8	0	1	0	1	1	1	4			0	0	1	0	0	0	0	0	1									2		4
1958-08-18	58.5167	2017-02-24	PA_2	Pouch_active	657.4	0	0	1995-03-01	21.9806	1	1		2016-05-01	0	1	1	0.813889			15	0	0	1	2	2	1	4			0	0	0	1	0	0	0	0	0			33	99	298		5.2		0	1	4
1982-03-13	34.8889	2017-02-03	PA_3	Pouch_active	1800	2	Geotrichum candidum few colonies, Candida albicans few colonies	2005-05-01	11.7556	1	1		2006-01-01	0	0	0	11.0889			11	0	0	1	1	2	1	3			1	0	0	0	0	0	0	0				31	97	434	31	2.1			5	3
1952-12-06	64.8639	2017-10-17	PA_5	Pouch_active	1000	1	0	1991-01-01	26.7944	1	1		2016-11-01	0	1	1	0.961111			10	0	1	0	2	2	1	3			0	0	1	0	0	0	0	0	1			42	140	211				0		3
1977-08-30	40.0722	2017-09-26	PA_6	Pouch_active	530.7	1	0	2005-01-01	12.7361	1	1		2009-03-20	0	1	0	8.51667			8	0	1	0	1	2	1	2			0	0	0	0	0	0	0	0	1		13.1	39	121	446	46	4.7		0	3	2
1949-11-06	67.5917	2017-06-09	PA_7	Pouch_active	38.8	1	0	2013-01-01	4.43889	1	1		2016-01-01	0	1	1	1.43889			9	0	0	1	2	3	1	5			0	0	0	0	0	0	0	0				40	134	207						5
1948-01-13	69.7	2017-09-25	PA_8	Pouch_active	1000	1	0	2002-01-01	15.7333	1	1		2008-02-01	0	0	0	9.65			20	0	0	1	1	2	1	3			0	0	0	0	0	0	0	0	1		5.3	42	136	268	41	25.6		4	1	3
1976-08-03	41.3667	2017-12-15	PA_9	Pouch_active	1000	1	0	2003-01-01	14.9556	1	1		2012-06-01	0	1	0	5.53889			11	0	1	0	1	1	1	1			1	0	0	0	0	0	0	0			14.1	35	111	539	43	6.9				1
1971-04-01	45.85	2017-02-07	PI_1	Pouch_inactive	1000	1	0	1991-01-01	26.1	1	0		2014-03-01	0	1	1	2.93333			7	1	0	0	1	1	1	0			1	0	0	0	0	0	0	0												0
1949-08-13	67.9667	2017-08-01	PI_10	Pouch_inactive	340.1	1	0	1981-01-01	36.5833	1	0		2001-01-01	0	0	0	16.5833			3	1	0	0	1	1	1	0			0	0	0	0	0	0	0	0	1		10	44	144	381	46	21.9		0		0
1968-07-29	49.1583	2017-09-26	PI_13	Pouch_inactive	268.1	1	0	2004-01-01	13.7361	1	0		2017-03-09	0	1	1	0.547222			10	1	0	0	1	1	1	0			1	0	0	0	0	0	0	0			3.8	41	129	250	49	5.5		3		0
1960-12-01	56.8778	2017-10-17	PI_14	Pouch_inactive	171.6	1	0	2011-01-01	6.79444	1	0		2013-01-01	0	1	0	4.79444			6	1	0	0	1	1	1	0			0	0	0	0	0	0	0	0	1		7.9	44	151	274	46	15.9				0
1987-09-01	31.0111	2018-09-05	PI_16	Pouch_inactive	198.2	1	0	2014-01-01	4.67778	1	0		2018-04-16	1	0	0	0.386111			11	1	0	0	1	1	1	0			1	0	0	0	0	0	0	0	1		17.9	40	137	389	49	5.6		0		0
1973-07-24	44.4806	2018-01-17	PI_17	Pouch_inactive	982.5	1	0	1999-01-01	19.0444	1	0		2009-10-15	0	1	0	8.25556				1	0	0	1	1	1	0			1	0	0	0	0	0	0	0			6.6	46	155	333	51	5.8				0
1986-12-13	30.1972	2017-02-24	PI_2	Pouch_inactive	726	0	0	2009-04-02	7.89444	1	0		2016-09-01	1	0	0	0.480556			7	1	0	0	1	1	1	0			1	0	0	0	0	0	0	0	0		11.6	41	130	174	45	6.9		0	1	0
1988-08-19	28.6111	2017-03-29	PI_4	Pouch_inactive	428	0	0	2014-03-10	3.05278	1	0		2017-03-02	1	0	0	0.075			6	1	0	0	1	1	1	0			1	0	0	0	0	0	0	0			8.1	36	115	345	41	6.1		3		0
1979-01-16	38.0389	2017-01-31	PI_5	Pouch_inactive	1222	1	0	2006-01-01	11.0806	1	0		2016-11-01	1	0	0	0.247222			8	1	0	0	1	1	1	0			1	0	0	0	0	0	0	0				41	136	292	44	8				0
1995-09-05	21.4278	2017-02-09	PI_6	Pouch_inactive	462.5	1	0	2009-03-08	7.91944	1	0		2013-04-01	0	1	1	3.85556			7	1	0	0	1	1	1	0			1	0	0	0	0	0	0	0	1		4.3	44	147		49	17.5				0
1980-01-16	37.4528	2017-06-29	PI_7	Pouch_inactive	100	0	0	2006-08-01	10.9111	1	0		2008-09-23	0	1	0	8.76667			4	1	0	0	1	1	1	0			0	0	0	0	0	0	0	0	1		3.2	42	146	172	49	16.7				0
1967-04-19	50.1972	2017-06-30	PI_8	Pouch_inactive	259	0	0	1986-04-01	31.2472	1	0		2009-07-16	0	1	0	7.95556			8	1	0	0	1	1	1	0			0	0	0	0	0	0	0	0	1		3.6	48	158	326	46	23.8				0
1981-08-14	35.9889	2017-08-10	PI_9	Pouch_inactive	1000	1	0	2001-01-01	16.6083	1	0		2008-01-01	0	0	0	9.60833			7	1	0	0	1	1	1	0			1	0	0	0	0	0	0	0	1		3.3	48	153	268		10.4				0
1954-11-30	62.9333	2017-11-06	UA_1	UC_active	203.8	1	0	2006-01-01	11.8472	0		1						E2		3				1	1	1		2		0	0	0	0	0	1	4	0			6.3	39	124	332	41	15.1
1998-11-13	19.1778	2018-01-17	UA_2	UC_active	1000	1	0	2008-01-01	10.0444	0		1						E3		5				2	1	1		4		0	1	0	1	0	0	0	1			7.5	45	153	338	53	24.2
1973-11-01	44.0361	2017-11-14	UA_3	UC_active	116.4	0	0	2011-01-01	6.86944	0		1						E3		4				2	2	1		5		0	0	0	0	0	0	0	1			51.8	28	83	478	41	1.8
1993-06-14	24.5889	2018-01-16	UA_4	UC_active	1000	1	0	2011-01-01	7.04167	0		1						E3		11				1	1	1		5		1	0	0	0	0	0	0	0			17	43	142	374	42	11.9
1936-11-16	81.1333	2018-01-04	UA_5	UC_active	244.3	0	0	2014-01-01	4.00833	0		1						E3		10				1	1	1		5		0	1	0	0	1	0	0	0			6.1	37	123	201	37	10.3
1968-02-19	50.6639	2018-10-18	UA_6	UC_active	1000	0	0	1984-01-01	34.7972	0		1						E3		5				2	2	1		5		0	1	1	1	0	0	0	0			5.3	40	127	388	45	5.7
1960-05-08	57.75	2018-02-08	UA_7	UC_active	1000	0	0	2016-09-01	1.43611	0		1						E2		8				1	1	1		4		0	0	0	1	1	0	0	0			30.3	41	133	237	38	7.2
1972-02-25	45.5694	2017-09-20	UI_1	UC_inactive	1000	1	0	1993-01-01	24.7194	0		0						E2		1				1	1	1		0		0	1	1	0	0	0	0	0			9.3	43	138	207	46	10.3
1946-08-20	71.1028	2017-09-27	UI_2	UC_inactive	360.2	2	Candida albicans few colonies	2015-07-01	2.23889	0		0						E3		2				1	2	1		1		0	1	0	1	1	0	0	1			14.5	34	108	233	41	12.5
1990-03-29	27.5389	2017-10-13	UI_3	UC_inactive	1000	1	Candida albicans few colonies	2017-06-01	0.366667	0		0						E2		2				1	1	1		0		0	1	0	1	0	0	0	0			3.9	45	149	271	45	17.1
1982-06-02	35.6222	2018-01-16	UI_4	UC_inactive	246.5	1	0	2015-03-01	2.875	0		0						E1		1				1	1	1		0		0	1	1	0	1	0	0	0
1989-08-19	28.1861	2017-10-26	UI_5	UC_inactive	1000	1	0	2007-01-01	10.8194	0		0						E2		1				1	1	1		0		0	0	0	0	0	0	0	1			4.5	37	123	300	51	18.8
1968-01-23	49.9861	2018-01-18	UI_6	UC_inactive	104.1	1	0	2000-01-01	18.0472	0		0						E1		1				1	1	1		0		0	1	1	0	0	0	0	0			4.7	48	160	193	48	27.3
1970-05-09	47.7417	2018-02-06	UI_7	UC_inactive	30.5	0	0	1999-01-01	19.0972	0		0						E2		2				1	1	1		0		0	0	0	0	0	0	0	1			14.4	43	148	308	48	12.3
1962-07-22	55.1806	2017-09-27	UI_8	UC_inactive	12.6	1	0	2004-12-01	12.8222	0		0						E2		1				1	1	1		0		0	1	0	0	0	0	0	1			2.3	46	154	322	52	17.7
[truncated: 4 more columns]

## Sheet: UC pouch_all
Birth date	Age at enrollment	Date of sampling	Sample code	Sample type	Fecal calprotectin level	Stool bacteriologya 0:missing, 1:negative, 2:positive	Bacteriology result	time of diagnosis	disease duration (years)	Pouch?	pouch active: 1, inactive:0, 2:FAP	UC active:1 UC inactive:0	pouch last surgery (date)	pouch surgery within 1 year? 1:yes, 0:no	pouch surgery within 10 years? 1:yes 0:no	pouch surgery withi 5 years? 1:yes, 0:no	time past after IPAA surgery (years)	UC disease extension	Symptoms now	numer of stools	is it usually number of stool after surgery for patient? 1:yes, 0:no	more than 1-2	more than >3	rectal bleeding: 1:no, 2:every day	urgency/cramps; 1:no, 2:sometimes, 3:every day	fever: 1-no, 2:yes	PDAI clinical signs	pMayo	Therapy	no therapy	5-ASA	Topical 5-ASA	oral corticosteroids	topical corticosteroids	bioligical therapy	1:IFX, 2:IFX biosimiler, 3:ADA, 4:VEDO	Azathioprin	responder for antibiotic therapy? 1:yes, 0:no, empty cell:NA	Laboratory parameters	CRP	htk	hgb	tct	albumin	Fe	Endoscopy	PDAI (endoscopy)	PDAI histology	PDAI clinical
1980-07-20	36.5528	2017-02-09	PA_1	Pouch_active	1800	1	0	2007-08-01	9.52222	1	1		2016-03-01	0	1	1	0.938889			7	1	0	0	1	2	1	1			0	0	0	0	0	0	0	0	1		4.5	42	141	389	49	10.1		2	2	1
1968-06-10	49.7389	2018-03-06	PA_10	Pouch_active	1000	0	0	2008-01-01	10.1806	1	1		2015-06-01	0	1	1	2.76389			8	0	1	0	1	1	1	4			0	0	1	0	0	0	0	0	1									2		4
1958-08-18	58.5167	2017-02-24	PA_2	Pouch_active	657.4	0	0	1995-03-01	21.9806	1	1		2016-05-01	0	1	1	0.813889			15	0	0	1	2	2	1	4			0	0	0	1	0	0	0	0	0			33	99	298		5.2		0	1	4
1982-03-13	34.8889	2017-02-03	PA_3	Pouch_active	1800	2	Geotrichum candidum few colonies, Candida albicans few colonies	2005-05-01	11.7556	1	1		2006-01-01	0	0	0	11.0889			11	0	0	1	1	2	1	3			1	0	0	0	0	0	0	0				31	97	434	31	2.1			5	3
1952-12-06	64.8639	2017-10-17	PA_5	Pouch_active	1000	1	0	1991-01-01	26.7944	1	1		2016-11-01	0	1	1	0.961111			10	0	1	0	2	2	1	3			0	0	1	0	0	0	0	0	1			42	140	211				0		3
1977-08-30	40.0722	2017-09-26	PA_6	Pouch_active	530.7	1	0	2005-01-01	12.7361	1	1		2009-03-20	0	1	0	8.51667			8	0	1	0	1	2	1	2			0	0	0	0	0	0	0	0	1		13.1	39	121	446	46	4.7		0	3	2
1949-11-06	67.5917	2017-06-09	PA_7	Pouch_active	38.8	1	0	2013-01-01	4.43889	1	1		2016-01-01	0	1	1	1.43889			9	0	0	1	2	3	1	5			0	0	0	0	0	0	0	0				40	134	207						5
1948-01-13	69.7	2017-09-25	PA_8	Pouch_active	1000	1	0	2002-01-01	15.7333	1	1		2008-02-01	0	0	0	9.65			20	0	0	1	1	2	1	3			0	0	0	0	0	0	0	0	1		5.3	42	136	268	41	25.6		4	1	3
1976-08-03	41.3667	2017-12-15	PA_9	Pouch_active	1000	1	0	2003-01-01	14.9556	1	1		2012-06-01	0	1	0	5.53889			11	0	1	0	1	1	1	1			1	0	0	0	0	0	0	0			14.1	35	111	539	43	6.9				1
1971-04-01	45.85	2017-02-07	PI_1	Pouch_inactive	1000	1	0	1991-01-01	26.1	1	0		2014-03-01	0	1	1	2.93333			7	1	0	0	1	1	1	0			1	0	0	0	0	0	0	0												0
1949-08-13	67.9667	2017-08-01	PI_10	Pouch_inactive	340.1	1	0	1981-01-01	36.5833	1	0		2001-01-01	0	0	0	16.5833			3	1	0	0	1	1	1	0			0	0	0	0	0	0	0	0	1		10	44	144	381	46	21.9		0		0
1968-07-29	49.1583	2017-09-26	PI_13	Pouch_inactive	268.1	1	0	2004-01-01	13.7361	1	0		2017-03-09	0	1	1	0.547222			10	1	0	0	1	1	1	0			1	0	0	0	0	0	0	0			3.8	41	129	250	49	5.5		3		0
1960-12-01	56.8778	2017-10-17	PI_14	Pouch_inactive	171.6	1	0	2011-01-01	6.79444	1	0		2013-01-01	0	1	0	4.79444			6	1	0	0	1	1	1	0			0	0	0	0	0	0	0	0	1		7.9	44	151	274	46	15.9				0
1987-09-01	31.0111	2018-09-05	PI_16	Pouch_inactive	198.2	1	0	2014-01-01	4.67778	1	0		2018-04-16	1	0	0	0.386111			11	1	0	0	1	1	1	0			1	0	0	0	0	0	0	0	1		17.9	40	137	389	49	5.6		0		0
1973-07-24	44.4806	2018-01-17	PI_17	Pouch_inactive	982.5	1	0	1999-01-01	19.0444	1	0		2009-10-15	0	1	0	8.25556				1	0	0	1	1	1	0			1	0	0	0	0	0	0	0			6.6	46	155	333	51	5.8				0
1986-12-13	30.1972	2017-02-24	PI_2	Pouch_inactive	726	0	0	2009-04-02	7.89444	1	0		2016-09-01	1	0	0	0.480556			7	1	0	0	1	1	1	0			1	0	0	0	0	0	0	0	0		11.6	41	130	174	45	6.9		0	1	0
1988-08-19	28.6111	2017-03-29	PI_4	Pouch_inactive	428	0	0	2014-03-10	3.05278	1	0		2017-03-02	1	0	0	0.075			6	1	0	0	1	1	1	0			1	0	0	0	0	0	0	0			8.1	36	115	345	41	6.1		3		0
1979-01-16	38.0389	2017-01-31	PI_5	Pouch_inactive	1222	1	0	2006-01-01	11.0806	1	0		2016-11-01	1	0	0	0.247222			8	1	0	0	1	1	1	0			1	0	0	0	0	0	0	0				41	136	292	44	8				0
1995-09-05	21.4278	2017-02-09	PI_6	Pouch_inactive	462.5	1	0	2009-03-08	7.91944	1	0		2013-04-01	0	1	1	3.85556			7	1	0	0	1	1	1	0			1	0	0	0	0	0	0	0	1		4.3	44	147		49	17.5				0
1980-01-16	37.4528	2017-06-29	PI_7	Pouch_inactive	100	0	0	2006-08-01	10.9111	1	0		2008-09-23	0	1	0	8.76667			4	1	0	0	1	1	1	0			0	0	0	0	0	0	0	0	1		3.2	42	146	172	49	16.7				0
1967-04-19	50.1972	2017-06-30	PI_8	Pouch_inactive	259	0	0	1986-04-01	31.2472	1	0		2009-07-16	0	1	0	7.95556			8	1	0	0	1	1	1	0			0	0	0	0	0	0	0	0	1		3.6	48	158	326	46	23.8				0
1981-08-14	35.9889	2017-08-10	PI_9	Pouch_inactive	1000	1	0	2001-01-01	16.6083	1	0		2008-01-01	0	0	0	9.60833			7	1	0	0	1	1	1	0			1	0	0	0	0	0	0	0	1		3.3	48	153	268		10.4				0
	45.4795								14.7158							14	4.82727
	13.9143								8.9706							8	4.58595
																63,6-mature és 36,4-immature arány %
[truncated: 4 more columns]

## Sheet: UC pouch active
Birth date	Age at enrollment	Date of sampling	Sample code	Sample type	Fecal calprotectin level	Stool bacteriologya 0:missing, 1:negative, 2:positive	Bacteriology result	time of diagnosis	disease duration (years)	Pouch?	pouch active: 1, inactive:0, 2:FAP	UC active:1 UC inactive:0	pouch last surgery (date)	pouch surgery within 1 year? 1:yes, 0:no	pouch surgery within 10 years? 1:yes 0:no	pouch surgery withi 5 years? 1:yes, 0:no	time past after IPAA surgery (years)	UC disease extension	Symptoms now	numer of stools	is it usually number of stool after surgery for patient? 1:yes, 0:no	more than 1-2	more than >3	rectal bleeding: 1:no, 2:every day	urgency/cramps; 1:no, 2:sometimes, 3:every day	fever: 1-no, 2:yes	PDAI clinical signs	pMayo	Therapy	no therapy	5-ASA	Topical 5-ASA	oral corticosteroids	topical corticosteroids	bioligical therapy	1:IFX, 2:IFX biosimiler, 3:ADA, 4:VEDO	Azathioprin	responder for antibiotic therapy? 1:yes, 0:no, empty cell:NA	Laboratory parameters	CRP	htk	hgb	tct	albumin	Fe	Endoscopy	PDAI (endoscopy)	PDAI histology	PDAI clinical
1980-07-20	36.5528	2017-02-09	PA_1	Pouch_active	1800	1	0	2007-08-01	9.52222	1	1		2016-03-01	0	1	1	0.938889			7	1	0	0	1	2	1	1			0	0	0	0	0	0	0	0	1		4.5	42	141	389	49	10.1		2	2	1
1968-06-10	49.7389	2018-03-06	PA_10	Pouch_active	1000	0	0	2008-01-01	10.1806	1	1		2015-06-01	0	1	1	2.76389			8	0	1	0	1	1	1	4			0	0	1	0	0	0	0	0	1	nincs								2		4
1958-08-18	58.5167	2017-02-24	PA_2	Pouch_active	657.4	0	0	1995-03-01	21.9806	1	1		2016-05-01	0	1	1	0.813889			15	0	0	1	2	2	1	4			0	0	0	1	0	0	0	0	0	CRP nincs		33	99	298		5.2		0	1	4
1982-03-13	34.8889	2017-02-03	PA_3	Pouch_active	1800	2	Geotrichum candidum few colonies, Candida albicans few colonies	2005-05-01	11.7556	1	1		2006-01-01	0	0	0	11.0889			11	0	0	1	1	2	1	3			1	0	0	0	0	0	0	0		CRP nincs		31	97	434	31	2.1			5	3
1952-12-06	64.8639	2017-10-17	PA_5	Pouch_active	1000	1	0	1991-01-01	26.7944	1	1		2016-11-01	0	1	1	0.961111			10	0	1	0	2	2	1	3			0	0	1	0	0	0	0	0	1	CRP, alb, vas nincs		42	140	211				0		3
1977-08-30	40.0722	2017-09-26	PA_6	Pouch_active	530.7	1	0	2005-01-01	12.7361	1	1		2009-03-20	0	1	0	8.51667			8	0	1	0	1	2	1	2			0	0	0	0	0	0	0	0	1		13.1	39	121	446	46	4.7		0	3	2
1949-11-06	67.5917	2017-06-09	PA_7	Pouch_active	38.8	1	0	2013-01-01	4.43889	1	1		2016-01-01	0	1	1	1.43889			9	0	0	1	2	3	1	5			0	0	0	0	0	0	0	0		CRP, alb, vas nincs		40	134	207						5
1948-01-13	69.7	2017-09-25	PA_8	Pouch_active	1000	1	0	2002-01-01	15.7333	1	1		2008-02-01	0	0	0	9.65			20	0	0	1	1	2	1	3			0	0	0	0	0	0	0	0	1		5.3	42	136	268	41	25.6		4	1	3
1976-08-03	41.3667	2017-12-15	PA_9	Pouch_active	1000	1	0	2003-01-01	14.9556	1	1		2012-06-01	0	1	0	5.53889			11	0	1	0	1	1	1	1			1	0	0	0	0	0	0	0			14.1	35	111	539	43	6.9				1
																														2	0	2	1	0	0	0	0	5
	51.4769								14.233								4.63457
	13.9362								6.74077								4.15576
[truncated: 4 more columns]

## Sheet: UC pouch inactive
Birth date	Age at enrollment	Date of sampling	Sample code	Sample type	Fecal calprotectin level	Stool bacteriologya 0:missing, 1:negative, 2:positive	Bacteriology result	time of diagnosis	disease duration (years)	Pouch?	pouch active: 1, inactive:0, 2:FAP	UC active:1 UC inactive:0	pouch last surgery (date)	pouch surgery within 1 year? 1:yes, 0:no	pouch surgery within 10 years? 1:yes 0:no	pouch surgery withi 5 years? 1:yes, 0:no	time past after IPAA surgery (years)	UC disease extension	Symptoms now	numer of stools	is it usually number of stool after surgery for patient? 1:yes, 0:no	more than 1-2	more than >3	rectal bleeding: 1:no, 2:every day	urgency/cramps; 1:no, 2:sometimes, 3:every day	fever: 1-no, 2:yes	PDAI clinical signs	pMayo	Therapy	no therapy	5-ASA	Topical 5-ASA	oral corticosteroids	topical corticosteroids	bioligical therapy	1:IFX, 2:IFX biosimiler, 3:ADA, 4:VEDO	Azathioprin	responder for antibiotic therapy? 1:yes, 0:no, empty cell:NA	Laboratory parameters	CRP	htk	hgb	tct	albumin	Fe	Endoscopy	PDAI (endoscopy)	PDAI histology	PDAI clinical
1971-04-01	45.85	2017-02-07	PI_1	Pouch_inactive	1000	1	0	1991-01-01	26.1	1	0		2014-03-01	0	1	1	2.93333			7	1	0	0	1	1	1	0			1	0	0	0	0	0	0	0												0
1949-08-13	67.9667	2017-08-01	PI_10	Pouch_inactive	340.1	1	0	1981-01-01	36.5833	1	0		2001-01-01	0	0	0	16.5833			3	1	0	0	1	1	1	0			0	0	0	0	0	0	0	0	1		10	44	144	381	46	21.9		0		0
1968-07-29	49.1583	2017-09-26	PI_13	Pouch_inactive	268.1	1	0	2004-01-01	13.7361	1	0		2017-03-09	0	1	1	0.547222			10	1	0	0	1	1	1	0			1	0	0	0	0	0	0	0			3.8	41	129	250	49	5.5		3		0
1960-12-01	56.8778	2017-10-17	PI_14	Pouch_inactive	171.6	1	0	2011-01-01	6.79444	1	0		2013-01-01	0	1	0	4.79444			6	1	0	0	1	1	1	0			0	0	0	0	0	0	0	0	1		7.9	44	151	274	46	15.9				0
1987-09-01	31.0111	2018-09-05	PI_16	Pouch_inactive	198.2	1	0	2014-01-01	4.67778	1	0		2018-04-16	1	0	0	0.386111			11	1	0	0	1	1	1	0			1	0	0	0	0	0	0	0	1		17.9	40	137	389	49	5.6		0		0
1973-07-24	44.4806	2018-01-17	PI_17	Pouch_inactive	982.5	1	0	1999-01-01	19.0444	1	0		2009-10-15	0	1	0	8.25556				1	0	0	1	1	1	0			1	0	0	0	0	0	0	0			6.6	46	155	333	51	5.8				0
1986-12-13	30.1972	2017-02-24	PI_2	Pouch_inactive	726	0	0	2009-04-02	7.89444	1	0		2016-09-01	1	0	0	0.480556			7	1	0	0	1	1	1	0			1	0	0	0	0	0	0	0	0		11.6	41	130	174	45	6.9		0	1	0
1988-08-19	28.6111	2017-03-29	PI_4	Pouch_inactive	428	0	0	2014-03-10	3.05278	1	0		2017-03-02	1	0	0	0.075			6	1	0	0	1	1	1	0			1	0	0	0	0	0	0	0			8.1	36	115	345	41	6.1		3		0
1979-01-16	38.0389	2017-01-31	PI_5	Pouch_inactive	1222	1	0	2006-01-01	11.0806	1	0		2016-11-01	1	0	0	0.247222			8	1	0	0	1	1	1	0			1	0	0	0	0	0	0	0				41	136	292	44	8				0
1995-09-05	21.4278	2017-02-09	PI_6	Pouch_inactive	462.5	1	0	2009-03-08	7.91944	1	0		2013-04-01	0	1	1	3.85556			7	1	0	0	1	1	1	0			1	0	0	0	0	0	0	0	1		4.3	44	147		49	17.5				0
1980-01-16	37.4528	2017-06-29	PI_7	Pouch_inactive	100	0	0	2006-08-01	10.9111	1	0		2008-09-23	0	1	0	8.76667			4	1	0	0	1	1	1	0			0	0	0	0	0	0	0	0	1		3.2	42	146	172	49	16.7				0
1967-04-19	50.1972	2017-06-30	PI_8	Pouch_inactive	259	0	0	1986-04-01	31.2472	1	0		2009-07-16	0	1	0	7.95556			8	1	0	0	1	1	1	0			0	0	0	0	0	0	0	0	1		3.6	48	158	326	46	23.8				0
1981-08-14	35.9889	2017-08-10	PI_9	Pouch_inactive	1000	1	0	2001-01-01	16.6083	1	0		2008-01-01	0	0	0	9.60833			7	1	0	0	1	1	1	0			1	0	0	0	0	0	0	0	1		3.3	48	153	268		10.4				0
	41.3276								15.05								4.96068													9	0	0	0	0	0	0	0	7
	12.7938								10.4994								5.02428
[truncated: 4 more columns]

## Sheet: UC_all
Birth date	Age at enrollment	Date of sampling	Sample code	Sample type	Fecal calprotectin level	Stool bacteriologya 0:missing, 1:negative, 2:positive	Bacteriology result	time of diagnosis	disease duration (years)	Pouch?	pouch active: 1, inactive:0, 2:FAP	UC active:1 UC inactive:0	pouch last surgery (date)	pouch surgery within 1 year? 1:yes, 0:no	pouch surgery within 10 years? 1:yes 0:no	pouch surgery withi 5 years? 1:yes, 0:no	time past after IPAA surgery (years)	UC disease extension	Symptoms now	numer of stools	is it usually number of stool after surgery for patient? 1:yes, 0:no	more than 1-2	more than >3	rectal bleeding: 1:no, 2:every day	urgency/cramps; 1:no, 2:sometimes, 3:every day	fever: 1-no, 2:yes	PDAI clinical signs	pMayo	Therapy	no therapy	5-ASA	Topical 5-ASA	oral corticosteroids	topical corticosteroids	bioligical therapy	1:IFX, 2:IFX biosimiler, 3:ADA, 4:VEDO	Azathioprin	responder for antibiotic therapy? 1:yes, 0:no, empty cell:NA	Laboratory parameters	CRP	htk	hgb	tct	albumin	Fe	Endoscopy	PDAI (endoscopy)	PDAI histology	PDAI clinical
1954-11-30	62.9333	2017-11-06	UA_1	UC_active	203.8	1	0	2006-01-01	11.8472	0		1						E2		3				1	1	1		2		0	0	0	0	0	1	4	0			6.3	39	124	332	41	15.1
1998-11-13	19.1778	2018-01-17	UA_2	UC_active	1000	1	0	2008-01-01	10.0444	0		1						E3		5				2	1	1		4		0	1	0	1	0	0	0	1			7.5	45	153	338	53	24.2
1973-11-01	44.0361	2017-11-14	UA_3	UC_active	116.4	0	0	2011-01-01	6.86944	0		1						E3		4				2	2	1		5		0	0	0	0	0	0	0	1			51.8	28	83	478	41	1.8
1993-06-14	24.5889	2018-01-16	UA_4	UC_active	1000	1	0	2011-01-01	7.04167	0		1						E3		11				1	1	1		5		1	0	0	0	0	0	0	0			17	43	142	374	42	11.9
1936-11-16	81.1333	2018-01-04	UA_5	UC_active	244.3	0	0	2014-01-01	4.00833	0		1						E3		10				1	1	1		5		0	1	0	0	1	0	0	0			6.1	37	123	201	37	10.3
1968-02-19	50.6639	2018-10-18	UA_6	UC_active	1000	0	0	1984-01-01	34.7972	0		1						E3		5				2	2	1		5		0	1	1	1	0	0	0	0			5.3	40	127	388	45	5.7
1960-05-08	57.75	2018-02-08	UA_7	UC_active	1000	0	0	2016-09-01	1.43611	0		1						E2		8				1	1	1		4		0	0	0	1	1	0	0	0			30.3	41	133	237	38	7.2
1972-02-25	45.5694	2017-09-20	UI_1	UC_inactive	1000	1	0	1993-01-01	24.7194	0		0						E2		1				1	1	1		0		0	1	1	0	0	0	0	0			9.3	43	138	207	46	10.3
1946-08-20	71.1028	2017-09-27	UI_2	UC_inactive	360.2	2	Candida albicans few colonies	2015-07-01	2.23889	0		0						E3		2				1	2	1		1		0	1	0	1	1	0	0	1			14.5	34	108	233	41	12.5
1990-03-29	27.5389	2017-10-13	UI_3	UC_inactive	1000	1	Candida albicans few colonies	2017-06-01	0.366667	0		0						E2		2				1	1	1		0		0	1	0	1	0	0	0	0			3.9	45	149	271	45	17.1
1982-06-02	35.6222	2018-01-16	UI_4	UC_inactive	246.5	1	0	2015-03-01	2.875	0		0						E1		1				1	1	1		0		0	1	1	0	1	0	0	0
1989-08-19	28.1861	2017-10-26	UI_5	UC_inactive	1000	1	0	2007-01-01	10.8194	0		0						E2		1				1	1	1		0		0	0	0	0	0	0	0	1			4.5	37	123	300	51	18.8
1968-01-23	49.9861	2018-01-18	UI_6	UC_inactive	104.1	1	0	2000-01-01	18.0472	0		0						E1		1				1	1	1		0		0	1	1	0	0	0	0	0			4.7	48	160	193	48	27.3
1970-05-09	47.7417	2018-02-06	UI_7	UC_inactive	30.5	0	0	1999-01-01	19.0972	0		0						E2		2				1	1	1		0		0	0	0	0	0	0	0	1			14.4	43	148	308	48	12.3
1962-07-22	55.1806	2017-09-27	UI_8	UC_inactive	12.6	1	0	2004-12-01	12.8222	0		0						E2		1				1	1	1		0		0	1	0	0	0	0	0	1			2.3	46	154	322	52	17.7
	46.7474				360.2				11.1354									2
	17.6344								9.6488									7
																		6
[truncated: 4 more columns]

## Sheet: UC active
Birth date	Age at enrollment	Date of sampling	Sample code	Sample type	Fecal calprotectin level	Stool bacteriologya 0:missing, 1:negative, 2:positive	Bacteriology result	time of diagnosis	disease duration (years)	Pouch?	pouch active: 1, inactive:0, 2:FAP	UC active:1 UC inactive:0	pouch last surgery (date)	pouch surgery within 1 year? 1:yes, 0:no	pouch surgery within 10 years? 1:yes 0:no	pouch surgery withi 5 years? 1:yes, 0:no	time past after IPAA surgery (years)	UC disease extension	Symptoms now	numer of stools	is it usually number of stool after surgery for patient? 1:yes, 0:no	more than 1-2	more than >3	rectal bleeding: 1:no, 2:every day	urgency/cramps; 1:no, 2:sometimes, 3:every day	fever: 1-no, 2:yes	PDAI clinical signs	pMayo	Therapy	no therapy	5-ASA	Topical 5-ASA	oral corticosteroids	topical corticosteroids	bioligical therapy	1:IFX, 2:IFX biosimiler, 3:ADA, 4:VEDO	Azathioprin	responder for antibiotic therapy? 1:yes, 0:no, empty cell:NA	Laboratory parameters	CRP	htk	hgb	tct	albumin	Fe	Endoscopy	PDAI (endoscopy)	PDAI histology	PDAI clinical
1954-11-30	62.9333	2017-11-06	UA_1	UC_active	203.8	1	0	2006-01-01	11.8472	0		1						E2		3				1	1	1		2		0	0	0	0	0	1	4	0			6.3	39	124	332	41	15.1
1998-11-13	19.1778	2018-01-17	UA_2	UC_active	1000	1	0	2008-01-01	10.0444	0		1						E3		5				2	1	1		4		0	1	0	1	0	0	0	1			7.5	45	153	338	53	24.2
1973-11-01	44.0361	2017-11-14	UA_3	UC_active	116.4	0	0	2011-01-01	6.86944	0		1						E3		4				2	2	1		5		0	0	0	0	0	0	0	1			51.8	28	83	478	41	1.8
1993-06-14	24.5889	2018-01-16	UA_4	UC_active	1000	1	0	2011-01-01	7.04167	0		1						E3		11				1	1	1		5		1	0	0	0	0	0	0	0			17	43	142	374	42	11.9
1936-11-16	81.1333	2018-01-04	UA_5	UC_active	244.3	0	0	2014-01-01	4.00833	0		1						E3		10				1	1	1		5		0	1	0	0	1	0	0	0			6.1	37	123	201	37	10.3
1968-02-19	50.6639	2018-10-18	UA_6	UC_active	1000	0	0	1984-01-01	34.7972	0		1						E3		5				2	2	1		5		0	1	1	1	0	0	0	0			5.3	40	127	388	45	5.7
1960-05-08	57.75	2018-02-08	UA_7	UC_active	1000	0	0	2016-09-01	1.43611	0		1						E2		8				1	1	1		4		0	0	0	1	1	0	0	0			30.3	41	133	237	38	7.2
	48.6119								10.8635																					1	3	1	3	2	1	0	2	0
	21.6598								11.1122
[truncated: 4 more columns]

## Sheet: UC inactive
Birth date	Age at enrollment	Date of sampling	Sample code	Sample type	Fecal calprotectin level	Stool bacteriologya 0:missing, 1:negative, 2:positive	Bacteriology result	time of diagnosis	disease duration (years)	Pouch?	pouch active: 1, inactive:0, 2:FAP	UC active:1 UC inactive:0	pouch last surgery (date)	pouch surgery within 1 year? 1:yes, 0:no	pouch surgery within 10 years? 1:yes 0:no	pouch surgery withi 5 years? 1:yes, 0:no	time past after IPAA surgery (years)	UC disease extension	Symptoms now	numer of stools	is it usually number of stool after surgery for patient? 1:yes, 0:no	more than 1-2	more than >3	rectal bleeding: 1:no, 2:every day	urgency/cramps; 1:no, 2:sometimes, 3:every day	fever: 1-no, 2:yes	PDAI clinical signs	pMayo	Therapy	no therapy	5-ASA	Topical 5-ASA	oral corticosteroids	topical corticosteroids	bioligical therapy	1:IFX, 2:IFX biosimiler, 3:ADA, 4:VEDO	Azathioprin	responder for antibiotic therapy? 1:yes, 0:no, empty cell:NA	Laboratory parameters	CRP	htk	hgb	tct	albumin	Fe	Endoscopy	PDAI (endoscopy)	PDAI histology	PDAI clinical
1972-02-25	45.5694	2017-09-20	UI_1	UC_inactive	1000	1	0	1993-01-01	24.7194	0		0						E2		1				1	1	1		0		0	1	1	0	0	0	0	0			9.3	43	138	207	46	10.3
1946-08-20	71.1028	2017-09-27	UI_2	UC_inactive	360.2	2	Candida albicans few colonies	2015-07-01	2.23889	0		0						E3		2				1	2	1		1		0	1	0	1	1	0	0	1			14.5	34	108	233	41	12.5
1990-03-29	27.5389	2017-10-13	UI_3	UC_inactive	1000	1	Candida albicans few colonies	2017-06-01	0.366667	0		0						E2		2				1	1	1		0		0	1	0	1	0	0	0	0			3.9	45	149	271	45	17.1
1982-06-02	35.6222	2018-01-16	UI_4	UC_inactive	246.5	1	0	2015-03-01	2.875	0		0						E1		1				1	1	1		0		0	1	1	0	1	0	0	0
1989-08-19	28.1861	2017-10-26	UI_5	UC_inactive	1000	1	0	2007-01-01	10.8194	0		0						E2		1				1	1	1		0		0	0	0	0	0	0	0	1			4.5	37	123	300	51	18.8
1968-01-23	49.9861	2018-01-18	UI_6	UC_inactive	104.1	1	0	2000-01-01	18.0472	0		0						E1		1				1	1	1		0		0	1	1	0	0	0	0	0			4.7	48	160	193	48	27.3
1970-05-09	47.7417	2018-02-06	UI_7	UC_inactive	30.5	0	0	1999-01-01	19.0972	0		0						E2		2				1	1	1		0		0	0	0	0	0	0	0	1			14.4	43	148	308	48	12.3
1962-07-22	55.1806	2017-09-27	UI_8	UC_inactive	12.6	1	0	2004-12-01	12.8222	0		0						E2		1				1	1	1		0		0	1	0	0	0	0	0	1			2.3	46	154	322	52	17.7
	45.116								11.3733
	14.605								8.95649																					0	6	3	2	2	0	0	4	0
[truncated: 4 more columns]

## Sheet: FAP
Birth date	Age at enrollment	Date of sampling	Sample code	Sample type	Fecal calprotectin level	Stool bacteriologya 0:missing, 1:negative, 2:positive	Bacteriology result	time of diagnosis	disease duration (years)	Pouch?	pouch active: 1, inactive:0, 2:FAP	UC active:1 UC inactive:0	pouch last surgery (date)	pouch surgery within 1 year? 1:yes, 0:no	pouch surgery within 10 years? 1:yes 0:no	pouch surgery withi 5 years? 1:yes, 0:no	time past after IPAA surgery (years)	UC disease extension	Symptoms now	numer of stools	is it usually number of stool after surgery for patient? 1:yes, 0:no	more than 1-2	more than >3	rectal bleeding: 1:no, 2:every day	urgency/cramps; 1:no, 2:sometimes, 3:every day	fever: 1-no, 2:yes	PDAI clinical signs	pMayo	Therapy	no therapy	5-ASA	Topical 5-ASA	oral corticosteroids	topical corticosteroids	bioligical therapy	1:IFX, 2:IFX biosimiler, 3:ADA, 4:VEDO	Azathioprin	responder for antibiotic therapy? 1:yes, 0:no, empty cell:NA	Laboratory parameters	CRP	htk	hgb	tct	albumin	Fe	Endoscopy	PDAI (endoscopy)	PDAI histology	PDAI clinical
1989-12-30	28.9167	2018-11-30	F_1	FAP	245.5	0	0	2013-01-01	5.91389	1	2		2014-07-10	0	1	1	4.38889				1	0	0	1	1	1				1	0	0	0	0	0	0	0
1990-06-30	28.3361	2018-11-01	F_2	FAP	180.6	0	0	2008-05-09	10.4778	1	2		2008-10-30	0	0	0	10.0028				1	0	0	1	1	1				1	0	0	0	0	0	0	0			2	42	143	229
1979-04-20	39.5611	2018-11-12	F_3	FAP	711.7	0	0	1998-01-01	20.8639	1	2		2013-01-24	0	1	0	5.8			1	1	0	0	1	1	1				1	0	0	0	0	0	0	0				46	152	553
1998-05-22	20.4917	2018-11-19	F_4	FAP	324.1	0	0	2015-03-23	3.65556	1	2		2016-05-31	0	1	1	2.46944			4	1	0	0	1	1	1				1	0	0	0	0	0	0	0
1983-12-03	34.7944	2018-09-19	F_6	FAP	145.1	2	Candida albicans few colonies	2009-01-01	9.71667	1	2		2012-03-29	0	1	0	6.47222			8	1	0	0	1	1	1				1	0	0	0	0	0	0	0			2	38	128	214	40
1986-10-02	32.0778	2018-10-30	F_7	FAP	427.6	0	0	1998-02-18	20.7	1	2		1996-01-01	0	0	0	22.8306			5	0	1	0	2	2	1				1	0	0	0	0	0	0	0			2.3	42	146	242	43	12.7
	30.6963								11.888
	6.48321				284.8				7.32645								8.66065
																	7.37752
[truncated: 4 more columns]
