# Supplementary material for: Functional Anatomical Changes in Ulcerative Colitis Patients Determine Their Gut Microbiota Composition and Consequently the Possible Treatment Outcome
Source: Pharmaceuticals (Basel). 2020 Oct 28;13(11):346. doi: 10.3390/ph13110346 (PMC7692875; doi:10.3390/ph13110346)
Supplement: Supplementary file 1 [file pharmaceuticals-13-00346-s001.zip › Supplementary table 4a_Bacterial abundance.xlsx]

## Sheet: Description
Header	Description
Family	Taxonomic level on which the annotated read counts were summarized
Order	Taxonomic level on which the annotated read counts were summarized
Group abbreviations
H	Healthy
F	FAP
PA	Pouch active
PI	Pouch inactive
UA	UC active
UI	UC inactive

## Sheet: Bacterial abundances_Family
Family	H_1	H_2	H_3	H_4	H_5	H_6	H_7	H_8	H_9	H_10	H_11	H_12	H_13	F_1	F_2	F_3	F_4	F_6	F_7	PA_1	PA_2	PA_3	PA_5	PA_6	PA_7	PA_8	PA_9	PA_10	PI_1	PI_2	PI_4	PI_5	PI_6	PI_7	PI_8	PI_9	PI_10	PI_13	PI_14	PI_16	PI_17	UA_1	UA_2	UA_3	UA_4	UA_5	UA_6	UA_7	UI_1
Acidaminococcaceae	172	284	0	0	0	61	91	20	43	46	149	285	0	0	0	0	0	0	0	0	0	0	6	0	0	8	8	0	0	0	0	0	0	0	0	0	0	76	0	30	250	0	45	111	0	0	0	34	149
Actinomycetaceae	0	0	0	0	0	0	0	0	0	0	0	0	0	0	0	0	0	9	0	0	7	0	0	0	0	0	0	0	0	0	0	0	8	0	10	0	0	0	0	0	0	0	0	0	0	7	0	0	0
Bacillales_Incertae_Sedis_XI	0	0	0	0	0	0	0	0	0	0	0	0	0	0	12	0	0	0	0	0	0	0	0	18	0	0	0	0	0	0	0	0	0	0	0	0	0	0	0	0	0	0	0	0	0	13	0	0	0
Bacteroidaceae	141	63	45	1508	288	824	810	1176	371	636	1198	637	64	0	0	854	203	0	0	0	0	33	0	0	0	82	1583	187	0	129	0	0	0	0	0	11	221	178	58	591	0	1018	2007	123	282	212	524	589	142
Bifidobacteriaceae	223	172	28	0	0	0	0	6	8	8	17	26	33	231	7	7	74	139	1264	0	48	297	10	192	24	150	29	453	0	140	36	164	547	349	136	46	0	203	118	0	10	134	25	120	0	173	75	0	87
Clostridiaceae_1	30	0	17	0	0	0	0	0	28	0	0	13	29	7	88	0	0	147	0	490	21	136	705	0	620	0	0	6	365	105	1037	0	189	703	125	447	0	0	187	47	40	42	0	16	365	161	16	0	6
Clostridiales_Incertae_Sedis_XI	0	0	0	0	0	0	0	0	0	0	0	0	0	0	6	0	0	0	0	0	0	0	0	0	0	0	0	0	0	0	0	0	0	0	0	0	0	0	0	0	0	0	0	0	0	8	0	0	0
Coriobacteriaceae	114	89	72	0	0	0	0	0	8	11	0	52	82	76	12	0	114	45	36	0	0	28	0	0	0	0	33	0	0	0	0	0	0	0	59	26	32	30	0	0	0	38	0	19	0	0	0	0	105
Desulfovibrionaceae	0	8	0	23	0	0	0	0	0	11	15	0	0	0	0	0	0	0	7	0	0	0	0	0	0	0	0	0	0	0	0	0	0	0	0	0	0	0	0	0	0	0	0	0	0	0	0	0	0
Enterobacteriaceae	0	0	0	0	0	0	9	0	0	0	0	0	0	28	0	786	97	699	109	48	1970	0	101	718	1286	198	0	319	0	11	450	0	58	452	173	50	1106	25	0	87	1589	27	43	270	506	0	8	0	51
Enterococcaceae	0	0	0	0	0	0	0	0	0	0	0	0	0	0	0	0	0	0	6	0	0	0	8	128	13	6	0	0	0	0	0	10	27	8	0	0	0	0	0	0	0	0	0	0	51	0	0	0	18
Erysipelotrichaceae	103	25	41	0	0	0	0	0	6	15	0	20	76	18	29	126	519	162	15	143	0	197	160	12	9	89	17	43	31	33	151	258	200	174	45	25	195	0	291	0	0	0	12	19	47	0	56	13	0
Fusobacteriaceae	0	0	0	0	0	0	0	0	0	0	129	0	0	6	0	52	35	0	0	0	0	0	0	0	0	0	34	0	0	0	0	0	54	0	0	0	43	0	0	0	0	0	0	0	0	0	0	0	0
Lachnospiraceae	1143	894	775	311	52	263	560	255	185	190	107	743	897	543	528	87	1546	488	1478	8	78	2239	1054	0	362	1735	364	440	423	1442	224	1315	256	570	1308	301	1210	489	1967	48	419	311	282	201	840	124	1037	1069	349
Lactobacillaceae	161	0	0	0	0	0	0	0	0	0	0	0	0	18	0	0	0	0	0	0	6	0	0	214	0	107	0	0	115	0	0	7	0	0	0	0	0	101	0	0	0	0	0	0	0	374	0	0	0
Micrococcaceae	0	0	0	0	0	0	0	0	0	0	0	0	0	13	0	0	0	0	0	0	0	0	0	0	0	0	0	0	0	0	0	0	0	0	0	0	0	0	0	0	0	0	0	0	0	0	0	0	0
Pasteurellaceae	0	0	0	0	0	0	0	0	0	0	0	0	0	312	0	0	0	0	0	0	0	0	42	205	0	17	0	0	0	0	0	13	91	0	0	0	0	19	0	0	11	0	10	0	22	221	0	0	0
Peptococcaceae_1	0	0	18	0	0	0	0	0	0	0	0	0	12	0	0	0	0	0	0	0	0	0	0	0	0	0	0	0	0	0	0	0	0	0	0	0	0	0	0	0	0	0	0	0	0	0	0	0	0
Peptostreptococcaceae	47	10	36	9	0	6	0	0	55	0	0	0	62	744	2116	0	44	928	23	979	0	16	380	0	597	0	0	33	1843	1088	145	1201	310	624	1039	1819	15	0	159	0	548	86	40	7	102	19	26	19	9
Porphyromonadaceae	26	45	15	156	24	178	250	590	175	167	137	90	22	0	0	0	0	0	0	0	0	0	0	0	0	0	8	0	0	0	0	0	0	0	0	0	0	53	0	137	0	0	0	10	0	0	81	46	41
Prevotellaceae	52	324	1001	334	1996	1088	0	0	487	656	0	87	706	6	20	0	251	0	0	0	0	0	0	0	0	0	0	0	0	0	0	0	0	0	0	0	0	0	0	1742	0	0	10	90	0	0	0	134	712
Rikenellaceae	12	48	0	71	35	146	69	141	161	430	131	29	0	0	0	0	0	0	0	0	0	0	0	0	0	0	0	0	0	0	0	0	0	0	0	0	0	9	0	17	0	9	0	0	0	0	159	119	0
Ruminococcaceae	459	747	466	189	346	104	733	261	278	292	185	825	591	57	27	16	0	121	0	0	0	6	11	0	15	53	0	0	37	0	0	0	228	0	34	98	18	198	126	145	0	936	342	1315	706	93	559	639	256
Streptococcaceae	39	0	0	0	0	0	0	0	0	0	0	0	0	579	54	1002	0	98	7	1255	834	9	0	1163	34	80	0	963	49	22	0	0	266	0	31	13	9	1227	0	0	39	0	0	0	17	202	0	0	32
Sutterellaceae	0	0	0	0	12	7	0	0	0	30	90	0	0	0	0	0	0	0	7	0	0	0	0	113	0	186	26	0	0	0	0	0	0	0	0	0	0	0	44	0	0	57	0	0	0	51	28	14	22
Veillonellaceae	27	0	136	17	33	0	84	0	109	0	235	0	92	280	0	0	46	6	0	7	0	7	20	215	17	223	876	520	78	0	454	0	726	78	0	0	31	301	7	0	69	40	39	0	37	551	98	0	889
Verrucomicrobiaceae	0	0	0	0	0	0	0	0	23	0	0	0	0	0	0	0	0	0	0	0	0	0	0	0	0	0	0	0	0	0	0	0	0	0	0	0	0	0	0	0	0	0	0	114	0	0	0	7	0
[truncated: 7 more columns]
