# Supplementary material for: Functional Anatomical Changes in Ulcerative Colitis Patients Determine Their Gut Microbiota Composition and Consequently the Possible Treatment Outcome
Source: Pharmaceuticals (Basel). 2020 Oct 28;13(11):346. doi: 10.3390/ph13110346 (PMC7692875; doi:10.3390/ph13110346)
Supplement: Supplementary file 1 [file pharmaceuticals-13-00346-s001.zip › Supplementary table 2.xlsx]

## Sheet: Diversity_values
Sample	Observed diversity	Shannon	InvSimpson	Fisher	Group	Combined_group
F_1	35	2.71081	9.58607	5.58951	FAP	FAP
F_2	30	1.43794	1.93413	4.65879	FAP	FAP
F_3	16	1.77907	4.41973	2.22614	FAP	FAP
F_4	27	2.49517	7.85719	4.10922	FAP	FAP
F_6	31	2.57767	7.64435	4.85817	FAP	FAP
F_7	16	1.80806	4.42689	2.22492	FAP	FAP
H_1	66	3.5855	23.6363	12.0556	Healthy	Healthy
H_10	59	3.25021	13.973	10.5777	Healthy	Healthy
H_11	36	2.8832	12.7589	5.79457	Healthy	Healthy
H_12	68	3.51601	17.9846	12.5206	Healthy	Healthy
H_13	76	3.42128	13.2303	14.4084	Healthy	Healthy
H_2	67	3.55773	21.5504	12.3219	Healthy	Healthy
H_3	63	3.13001	9.03473	11.4208	Healthy	Healthy
H_4	52	3.13099	14.3795	9.01588	Healthy	Healthy
H_5	34	1.55847	2.15353	5.4174	Healthy	Healthy
H_6	38	2.62203	5.98659	6.20492	Healthy	Healthy
H_7	59	3.41782	18.3072	10.517	Healthy	Healthy
H_8	62	3.25692	12.4756	11.1844	Healthy	Healthy
H_9	71	3.53792	19.2509	13.2849	Healthy	Healthy
PA_1	16	1.56703	3.39692	2.22142	Pouch_active	Pouch
PA_10	14	1.94455	5.38852	1.90458	Pouch_active	Pouch
PA_2	9	0.927866	1.95095	1.14516	Pouch_active	Pouch
PA_3	20	2.39397	8.02339	2.88273	Pouch_active	Pouch
PA_5	23	2.41274	8.98182	3.3965	Pouch_active	Pouch
PA_6	22	2.44688	7.83465	3.22088	Pouch_active	Pouch
PA_7	13	1.56029	3.61259	1.74696	Pouch_active	Pouch
PA_8	28	2.71561	10.5468	4.28807	Pouch_active	Pouch
PA_9	31	2.5014	7.26609	4.82327	Pouch_active	Pouch
PI_1	29	2.01686	3.40302	4.46156	Pouch_inactive	Pouch
PI_10	38	2.57355	5.93906	6.16082	Pouch_inactive	Pouch
PI_13	41	2.55732	5.70509	6.75764	Pouch_inactive	Pouch
PI_14	27	2.91944	15.2392	4.09828	Pouch_inactive	Pouch
PI_16	36	2.47214	7.27646	5.79881	Pouch_inactive	Pouch
PI_17	19	1.64158	3.01656	2.71411	Pouch_inactive	Pouch
PI_2	13	1.8804	4.74834	1.7476	Pouch_inactive	Pouch
PI_4	14	2.26753	7.98532	1.90217	Pouch_inactive	Pouch
PI_5	17	1.66976	3.76239	2.38525	Pouch_inactive	Pouch
PI_6	21	2.42439	8.40704	3.05333	Pouch_inactive	Pouch
PI_7	23	2.39849	7.78456	3.39551	Pouch_inactive	Pouch
PI_8	25	1.90117	3.89527	3.74618	Pouch_inactive	Pouch
PI_9	26	1.57251	2.4139	3.93767	Pouch_inactive	Pouch
UA_1	56	3.24236	13.8929	9.8763	UC_active	UC
UA_2	28	2.00558	4.13939	4.28544	UC_active	UC
UA_3	60	3.18119	12.4883	10.7482	UC_active	UC
UA_4	23	2.44162	8.05277	3.39373	UC_active	UC
UA_5	27	2.50742	8.15858	4.10149	UC_active	UC
UA_6	59	3.48547	21.1315	10.5099	UC_active	UC
UA_7	58	3.37662	18.0826	10.2453	UC_active	UC
UI_1	47	2.68965	7.23454	7.97112	UC_inactive	UC
UI_2	35	2.29149	5.76347	5.58518	UC_inactive	UC
UI_3	29	2.33245	5.99629	4.46458	UC_inactive	UC
UI_4	50	3.18737	15.3598	8.57904	UC_inactive	UC
UI_5	49	3.21027	14.2858	8.38625	UC_inactive	UC
UI_6	55	3.15087	12.8845	9.63227	UC_inactive	UC
UI_7	37	2.46447	7.09442	5.98974	UC_inactive	UC
UI_8	41	2.75722	9.03723	6.7549	UC_inactive	UC

## Sheet: Wilcoxon_test_diversities
Taxon	Alpha diversity type	Group1	Group2	Wilcoxon-W	P-value
Otu	Shannon	Pouch_active	Pouch_inactive	-0.500835	0.616487
Otu	Shannon	UC_active	UC_inactive	0.810093	0.417887
Otu	Shannon	Healthy	Pouch	4.06259	4.85e-05
Otu	Shannon	Healthy	UC	2.14204	0.0321904
Otu	Shannon	Healthy	FAP	2.89429	0.00380015
Otu	Shannon	Pouch	UC	-3.40279	0.000667027
Otu	Shannon	Pouch	FAP	-0.223957	0.822791
Otu	Shannon	UC	FAP	2.10195	0.0355579
Otu	InvSimpson	Pouch_active	Pouch_inactive	0.367279	0.713411
Otu	InvSimpson	UC_active	UC_inactive	0.810093	0.417887
Otu	InvSimpson	Healthy	Pouch	3.58464	0.000337542
Otu	InvSimpson	Healthy	UC	1.49712	0.134361
Otu	InvSimpson	Healthy	FAP	2.63117	0.00850904
Otu	InvSimpson	Pouch	UC	-2.9697	0.00298087
Otu	InvSimpson	Pouch	FAP	0	1
Otu	InvSimpson	UC	FAP	1.94625	0.051625
Otu	Fisher	Pouch_active	Pouch_inactive	-1.36895	0.171015
Otu	Fisher	UC_active	UC_inactive	0.46291	0.643429
Otu	Fisher	Healthy	Pouch	4.64296	3.43e-06
Otu	Fisher	Healthy	UC	2.78695	0.00532061
Otu	Fisher	Healthy	FAP	3.33282	0.000859704
Otu	Fisher	Pouch	UC	-4.08334	4.44e-05
Otu	Fisher	Pouch	FAP	-1.00781	0.313547
Otu	Fisher	UC	FAP	2.3355	0.0195175
