# Supplementary material for: Functional Anatomical Changes in Ulcerative Colitis Patients Determine Their Gut Microbiota Composition and Consequently the Possible Treatment Outcome
Source: Pharmaceuticals (Basel). 2020 Oct 28;13(11):346. doi: 10.3390/ph13110346 (PMC7692875; doi:10.3390/ph13110346)
Supplement: Supplementary file 1 [file pharmaceuticals-13-00346-s001.zip › Supplementary_table_1_Primer_sequences.xlsx]

## Sheet: Sheet1
Primer ID	Sequence 5'- 3'	Primer type	Primer used for
v4.SA501	AATGATACGGCGACCACCGAGATCTACACATCGTACGTATGGTAATTGTGTGCCAGCMGCCGCGGTAA	Forward	Amplification of the V4 region of the 16S rRNA genes from faecal samples
v4.SA502	AATGATACGGCGACCACCGAGATCTACACACTATCTGTATGGTAATTGTGTGCCAGCMGCCGCGGTAA	Forward	Amplification of the V4 region of the 16S rRNA genes from faecal samples
v4.SA503	AATGATACGGCGACCACCGAGATCTACACTAGCGAGTTATGGTAATTGTGTGCCAGCMGCCGCGGTAA	Forward	Amplification of the V4 region of the 16S rRNA genes from faecal samples
v4.SA504	AATGATACGGCGACCACCGAGATCTACACCTGCGTGTTATGGTAATTGTGTGCCAGCMGCCGCGGTAA	Forward	Amplification of the V4 region of the 16S rRNA genes from faecal samples
v4.SA505	AATGATACGGCGACCACCGAGATCTACACTCATCGAGTATGGTAATTGTGTGCCAGCMGCCGCGGTAA	Forward	Amplification of the V4 region of the 16S rRNA genes from faecal samples
v4.SA506	AATGATACGGCGACCACCGAGATCTACACCGTGAGTGTATGGTAATTGTGTGCCAGCMGCCGCGGTAA	Forward	Amplification of the V4 region of the 16S rRNA genes from faecal samples
v4.SA507	AATGATACGGCGACCACCGAGATCTACACGGATATCTTATGGTAATTGTGTGCCAGCMGCCGCGGTAA	Forward	Amplification of the V4 region of the 16S rRNA genes from faecal samples
v4.SA508	AATGATACGGCGACCACCGAGATCTACACGACACCGTTATGGTAATTGTGTGCCAGCMGCCGCGGTAA	Forward	Amplification of the V4 region of the 16S rRNA genes from faecal samples
v4.SA701	CAAGCAGAAGACGGCATACGAGATAACTCTCGAGTCAGTCAGCCGGACTACHVGGGTWTCTAAT	Reverse	Amplification of the V4 region of the 16S rRNA genes from faecal samples
v4.SA702	CAAGCAGAAGACGGCATACGAGATACTATGTCAGTCAGTCAGCCGGACTACHVGGGTWTCTAAT	Reverse	Amplification of the V4 region of the 16S rRNA genes from faecal samples
v4.SA703	CAAGCAGAAGACGGCATACGAGATAGTAGCGTAGTCAGTCAGCCGGACTACHVGGGTWTCTAAT	Reverse	Amplification of the V4 region of the 16S rRNA genes from faecal samples
v4.SA704	CAAGCAGAAGACGGCATACGAGATCAGTGAGTAGTCAGTCAGCCGGACTACHVGGGTWTCTAAT	Reverse	Amplification of the V4 region of the 16S rRNA genes from faecal samples
v4.SA705	CAAGCAGAAGACGGCATACGAGATCGTACTCAAGTCAGTCAGCCGGACTACHVGGGTWTCTAAT	Reverse	Amplification of the V4 region of the 16S rRNA genes from faecal samples
v4.SA706	CAAGCAGAAGACGGCATACGAGATCTACGCAGAGTCAGTCAGCCGGACTACHVGGGTWTCTAAT	Reverse	Amplification of the V4 region of the 16S rRNA genes from faecal samples
v4.SA707	CAAGCAGAAGACGGCATACGAGATGGAGACTAAGTCAGTCAGCCGGACTACHVGGGTWTCTAAT	Reverse	Amplification of the V4 region of the 16S rRNA genes from faecal samples
