# Supplementary material for: Functional Anatomical Changes in Ulcerative Colitis Patients Determine Their Gut Microbiota Composition and Consequently the Possible Treatment Outcome
Source: Pharmaceuticals (Basel). 2020 Oct 28;13(11):346. doi: 10.3390/ph13110346 (PMC7692875; doi:10.3390/ph13110346)
Supplement: Supplementary file 1 [file pharmaceuticals-13-00346-s001.zip › Supplementary table 4b_Differential abundance.xlsx]

## Sheet: Description
Header	Description
Compared groups	The two groups for which the abundance of different bacterial families was compared.
Bacterial family	The compared bacterial family
log fold change	Negative value (highlighted in blue) means that the given family is less abundant in Group 2 than in Group 1. Positive value (highlighted in red) means that the given family is more abundant in Group 2 than in Group 1.
p value	p value from pairwise two-sided negative binomial test
corrected p value	p value after Benjamini-Hochberg correction
significance	* marks significant difference in the abundance of a given bacterial family between the two groups based on the corrected p value

## Sheet: FAP_vs_Pouch_active
Compared groups	Bacterial family	log fold change	p value	corrected p value	significance
Group 1: FAP	Acidaminococcaceae	5.30705	0.164202	0.5067
Group 2: Pouch_active	Actinomycetaceae	2.14844	0.48507	0.68931
	Bacillales_Incertae_Sedis_XI	-3.12549	0.153813	0.5067
	Bacteroidaceae	1.43177	0.529769	0.715188
	Bifidobacteriaceae	-0.252655	0.831154	0.975702
	Clostridiaceae_1	2.28043	0.327213	0.631053
	Clostridiales_Incertae_Sedis_XI	-4.44381	0.114261	0.5067
	Coriobacteriaceae	-1.66635	0.394912	0.649316
	Desulfovibrionaceae	-3.41257	0.2252	0.5067
	Enterobacteriaceae	2.92944	0.19346	0.5067
	Enterococcaceae	2.47583	0.432877	0.649316
	Erysipelotrichaceae	-0.55643	0.715815	0.898219
	Fusobacteriaceae	-0.582855	0.731882	0.898219
	Lachnospiraceae	0.110341	0.980193	1
	Lactobacillaceae	2.31558	0.419801	0.649316
	Micrococcaceae	-4.68298	0.0873108	0.5067
	Pasteurellaceae	-2.57734	0.199616	0.5067
	Peptococcaceae_1	0	1	1
	Peptostreptococcaceae	-1.9002	0.276983	0.575272
	Porphyromonadaceae	4.69717	0.224149	0.5067
	Prevotellaceae	-8.53592	0.00270285	0.0729771
	Rikenellaceae	0	1	1
	Ruminococcaceae	-2.49212	0.223898	0.5067
	Streptococcaceae	1.88147	0.398154	0.649316
	Sutterellaceae	4.47532	0.13971	0.5067
	Veillonellaceae	2.82647	0.220507	0.5067
	Verrucomicrobiaceae	0	1	1

## Sheet: FAP_vs_Healthy
Compared groups	Bacterial family	log fold change	p value	corrected p value	significance
Group 1: FAP	Acidaminococcaceae	9.89894	0.00104665	0.00403708	*
Group 2: Healthy	Actinomycetaceae	-4.70658	0.0229742	0.0620304
	Bacillales_Incertae_Sedis_XI	-5.34696	0.0115084	0.0388408	*
	Bacteroidaceae	2.61008	0.163859	0.245789
	Bifidobacteriaceae	-2.63961	0.0621342	0.129048
	Clostridiaceae_1	-2.76939	0.0860816	0.166015
	Clostridiales_Incertae_Sedis_XI	-4.35179	0.0351007	0.0861563
	Coriobacteriaceae	-0.507398	0.665856	0.691466
	Desulfovibrionaceae	1.70343	0.608178	0.691466
	Enterobacteriaceae	-8.01502	5.95601e-06	9.2007e-05	*
	Enterococcaceae	-3.0348	0.116197	0.184547
	Erysipelotrichaceae	-2.44241	0.103022	0.184547
	Fusobacteriaceae	-1.87489	0.285949	0.367648
	Lachnospiraceae	-0.538389	0.622164	0.691466
	Lactobacillaceae	1.27374	0.699626	0.699626
	Micrococcaceae	-5.01588	0.0163343	0.0490028	*
	Pasteurellaceae	-9.57211	6.81534e-06	9.2007e-05	*
	Peptococcaceae_1	4.81031	0.184686	0.249526
	Peptostreptococcaceae	-5.8701	8.64019e-05	0.000583213	*
	Porphyromonadaceae	10.5355	0.000327469	0.00176833	*
	Prevotellaceae	3.79469	0.0543017	0.122179
	Rikenellaceae	9.98425	0.000902113	0.00403708	*
	Ruminococcaceae	3.01751	0.1148	0.184547
	Streptococcaceae	-6.61722	7.08596e-05	0.000583213	*
	Sutterellaceae	2.5293	0.411608	0.505155
	Veillonellaceae	-0.517549	0.654937	0.691466
	Verrucomicrobiaceae	4.79729	0.184834	0.249526

## Sheet: FAP_vs_Pouch_inactive
Compared groups	Bacterial family	log fold change	p value	corrected p value	significance
Group 1: FAP	Acidaminococcaceae	8.63639	0.0441213	0.244802
Group 2: Pouch_inactive	Bacillales_Incertae_Sedis_XI	-5.72425	0.0165627	0.244802
	Clostridiales_Incertae_Sedis_XI	-4.72697	0.0405539	0.244802
	Micrococcaceae	-5.46245	0.020886	0.244802
	Pasteurellaceae	-4.08297	0.0544005	0.244802
	Streptococcaceae	-3.20048	0.0529579	0.244802
	Desulfovibrionaceae	-3.67334	0.0937174	0.361481
	Porphyromonadaceae	7.00003	0.117135	0.395329
	Bifidobacteriaceae	-2.03145	0.176641	0.526788
	Coriobacteriaceae	-2.3911	0.195107	0.526788
	Bacteroidaceae	-1.95969	0.252973	0.620933
	Fusobacteriaceae	-2.1612	0.278249	0.626059
	Rikenellaceae	4.1254	0.34914	0.725136
	Erysipelotrichaceae	-1.07665	0.444845	0.857915
	Clostridiaceae_1	1.66573	0.507984	0.914371
	Lachnospiraceae	-0.473854	0.66259	0.967105
	Lactobacillaceae	1.75911	0.680555	0.967105
	Peptostreptococcaceae	-0.710074	0.575117	0.967105
	Prevotellaceae	1.64636	0.65133	0.967105
	Veillonellaceae	-0.404421	0.71706	0.968031
	Actinomycetaceae	-0.220156	0.822184	1
	Enterobacteriaceae	-0.169401	0.810079	1
	Enterococcaceae	0.709418	0.958263	1
	Peptococcaceae_1	0	1	1
	Ruminococcaceae	-0.027768	0.85941	1
	Sutterellaceae	0.991181	0.893596	1
	Verrucomicrobiaceae	0	1	1

## Sheet: FAP_vs_UC_active
Compared groups	Bacterial family	log fold change	p value	corrected p value	significance
Group 1: FAP	Acidaminococcaceae	8.72734	0.0181831	0.243409
Group 2: UC_active	Actinomycetaceae	-1.96631	0.50661	0.699758
	Bacillales_Incertae_Sedis_XI	-1.86651	0.518339	0.699758
	Bacteroidaceae	3.71819	0.0853816	0.265454
	Bifidobacteriaceae	-1.7892	0.360708	0.604375
	Clostridiaceae_1	0.000139859	0.971527	1
	Clostridiales_Incertae_Sedis_XI	-1.46322	0.578703	0.744047
	Coriobacteriaceae	-2.69852	0.287448	0.603139
	Desulfovibrionaceae	-3.07427	0.357888	0.604375
	Enterobacteriaceae	-0.92413	0.615868	0.755838
	Enterococcaceae	3.15328	0.333223	0.604375
	Erysipelotrichaceae	-2.34001	0.2904	0.603139
	Fusobacteriaceae	-6.38361	0.0596712	0.265454
	Lachnospiraceae	-0.391583	0.810267	0.951184
	Lactobacillaceae	2.62865	0.380532	0.604375
	Micrococcaceae	-4.85935	0.14313	0.386452
	Pasteurellaceae	-1.69224	0.458926	0.68839
	Peptococcaceae_1	0	1	1
	Peptostreptococcaceae	-4.60284	0.0270454	0.243409
	Porphyromonadaceae	7.43997	0.0496111	0.265454
	Prevotellaceae	0.262493	0.948515	1
	Rikenellaceae	8.42462	0.0232261	0.243409
	Ruminococcaceae	3.74406	0.0884847	0.265454
	Streptococcaceae	-3.92726	0.0710219	0.265454
	Sutterellaceae	3.99312	0.228943	0.561951
	Veillonellaceae	0.0717513	1	1
	Verrucomicrobiaceae	7.86601	0.0361812	0.244223

## Sheet: FAP_vs_UC_inactive
Compared groups	Bacterial family	log fold change	p value	corrected p value	significance
Group 1: FAP	Acidaminococcaceae	8.51354	0.00829338	0.0559803
Group 2: UC_inactive	Actinomycetaceae	-2.93073	0.325612	0.439577
	Bacillales_Incertae_Sedis_XI	-5.55958	0.0533059	0.176773
	Bacteroidaceae	2.67874	0.174593	0.277296
	Bifidobacteriaceae	-1.64369	0.308769	0.438777
	Clostridiaceae_1	-3.4989	0.109865	0.211883
	Clostridiales_Incertae_Sedis_XI	-4.55008	0.105554	0.211883
	Coriobacteriaceae	-0.137511	0.898736	0.945729
	Desulfovibrionaceae	1.1329	0.762538	0.935842
	Enterobacteriaceae	-3.9559	0.0367935	0.141918
	Enterococcaceae	0.771294	0.879922	0.945729
	Erysipelotrichaceae	-3.58373	0.0654715	0.176773
	Fusobacteriaceae	-6.79654	0.0166639	0.0899848
	Lachnospiraceae	-0.0983939	0.910702	0.945729
	Lactobacillaceae	-0.806036	0.711586	0.914897
	Micrococcaceae	-5.3176	0.0626229	0.176773
	Pasteurellaceae	-2.69509	0.189048	0.283571
	Peptococcaceae_1	0	1	1
	Peptostreptococcaceae	-6.29291	0.00141471	0.0190986	*
	Porphyromonadaceae	10.4392	0.0003385	0.00913951	*
	Prevotellaceae	3.47572	0.121478	0.218661
	Rikenellaceae	8.95762	0.00446986	0.0402287	*
	Ruminococcaceae	3.17704	0.103809	0.211883
	Streptococcaceae	-4.24407	0.0223893	0.100752
	Sutterellaceae	4.07874	0.141147	0.238186
	Veillonellaceae	0.567169	0.809643	0.945729
	Verrucomicrobiaceae	5.85595	0.107067	0.211883

## Sheet: Healthy_vs_Pouch_active
Compared groups	Bacterial family	log fold change	p value	corrected p value	significance
	Acidaminococcaceae	-5.0405	0.0117932	0.0318418	*
	Actinomycetaceae	5.01933	0.0161345	0.0396028	*
	Bacillales_Incertae_Sedis_XI	2.72507	0.171817	0.272886
	Bacteroidaceae	-0.82642	0.601857	0.773816
	Bifidobacteriaceae	1.86792	0.190967	0.286451
	Clostridiaceae_1	4.32556	0.00517035	0.015511	*
	Clostridiales_Incertae_Sedis_XI	2.56274e-15	1	1
	Coriobacteriaceae	-2.03682	0.291648	0.414446
	Desulfovibrionaceae	-5.48709	0.035661	0.0740652
Group 1: Healthy	Enterobacteriaceae	10.7042	1.17761e-08	3.17955e-07	*
	Enterococcaceae	6.21428	0.00335553	0.0113249	*
	Erysipelotrichaceae	0.944417	0.519629	0.701499
	Fusobacteriaceae	-0.827295	0.710519	0.834088
	Lachnospiraceae	0.137497	0.876352	0.94646
	Lactobacillaceae	0.454006	0.741844	0.834575
	Micrococcaceae	2.56274e-15	1	1
	Pasteurellaceae	6.66116	0.00187021	0.00721367	*
	Peptococcaceae_1	-4.72327	0.0689076	0.124034
	Peptostreptococcaceae	3.23221	0.0295075	0.0663919
	Porphyromonadaceae	-6.6357	0.00125791	0.00679272	*
Group 2: Pouch_active	Prevotellaceae	-12.8946	2.55568e-07	3.45017e-06	*
	Rikenellaceae	-10.33	3.30752e-05	0.000223257	*
	Ruminococcaceae	-5.87347	0.00177861	0.00721367	*
	Streptococcaceae	7.805	5.03442e-06	4.53098e-05	*
	Sutterellaceae	0.539624	0.704166	0.834088
	Veillonellaceae	2.05448	0.135324	0.228359
	Verrucomicrobiaceae	-5.05152	0.0518487	0.099994

## Sheet: Healthy_vs_Pouch_inactive
Compared groups	Bacterial family	log fold change	p value	corrected p value	significance
	Acidaminococcaceae	-1.04961	0.52321	0.672698
	Actinomycetaceae	3.16597	0.111034	0.199862
	Bacillales_Incertae_Sedis_XI	0	1	1
	Bacteroidaceae	-3.75134	0.00603839	0.0182266	*
	Bifidobacteriaceae	0.831985	0.505148	0.672698
	Clostridiaceae_1	4.34587	0.00465212	0.0182266	*
	Clostridiales_Incertae_Sedis_XI	0	1	1
	Coriobacteriaceae	-1.31424	0.432937	0.615226
	Desulfovibrionaceae	-6.56734	0.00327122	0.0182266	*
Group 1: Healthy	Enterobacteriaceae	9.05631	3.8167e-06	0.000103051	*
	Enterococcaceae	3.55411	0.0671587	0.139483
	Erysipelotrichaceae	1.16773	0.370971	0.583018
	Fusobacteriaceae	-1.90832	0.388679	0.583018
	Lachnospiraceae	0.000976322	0.999161	1
	Lactobacillaceae	1.22788	0.574016	0.704474
	Micrococcaceae	0	1	1
	Pasteurellaceae	6.0559	0.00544122	0.0182266	*
	Peptococcaceae_1	-4.92745	0.021395	0.0525149
	Peptostreptococcaceae	5.32076	0.000486511	0.0043786	*
	Porphyromonadaceae	-4.1926	0.00607554	0.0182266	*
	Prevotellaceae	-2.98278	0.0971389	0.187339
Group 2: Pouch_inactive	Rikenellaceae	-6.39392	0.000162527	0.00219411	*
	Ruminococcaceae	-2.86344	0.0137277	0.0370648	*
	Streptococcaceae	5.84652	0.00411966	0.0182266	*
	Sutterellaceae	-3.16013	0.12454	0.210162
	Veillonellaceae	0.257888	0.854945	1
	Verrucomicrobiaceae	-5.06387	0.0275161	0.0619111

## Sheet: Healthy_vs_UC_active
Compared groups	Bacterial family	log fold change	p value	corrected p value	significance
Group 1: Healthy	Acidaminococcaceae	-0.505706	0.851027	0.97564
Group 2: UC_active	Actinomycetaceae	2.18159	0.240575	0.463966
	Bacillales_Incertae_Sedis_XI	2.86124	0.127219	0.343492
	Bacteroidaceae	0.118268	0.857955	0.97564
	Bifidobacteriaceae	1.18873	0.414557	0.658415
	Clostridiaceae_1	2.77559	0.0988299	0.29649
	Clostridiales_Incertae_Sedis_XI	2.32147	0.240513	0.463966
	Coriobacteriaceae	-1.50441	0.536748	0.762747
	Desulfovibrionaceae	-6.0653	0.0472071	0.212432
	Enterobacteriaceae	8.21236	1.46664e-05	0.000395993	*
	Enterococcaceae	5.8242	0.0046073	0.0414657	*
	Erysipelotrichaceae	0.270071	0.791262	0.97564
	Fusobacteriaceae	-6.82369	0.0265997	0.143638
	Lachnospiraceae	0.10205	0.867236	0.97564
	Lactobacillaceae	0.869578	0.565393	0.763281
	Micrococcaceae	0	1	1
	Pasteurellaceae	7.20441	0.000790014	0.0106652	*
	Peptococcaceae_1	-4.44188	0.144088	0.35367
	Peptostreptococcaceae	1.07682	0.476867	0.7153
	Porphyromonadaceae	-3.35898	0.0785022	0.264945
	Prevotellaceae	-3.25033	0.0625241	0.241165
	Rikenellaceae	-2.02532	0.291921	0.525457
	Ruminococcaceae	1.14189	0.344253	0.580927
	Streptococcaceae	2.24299	0.207116	0.463966
	Sutterellaceae	-0.111769	1	1
	Veillonellaceae	-0.125621	1	1
	Verrucomicrobiaceae	4.13919	0.0234986	0.143638

## Sheet: Healthy_vs_UC_inactive
Compared groups	Bacterial family	log fold change	p value	corrected p value	significance
Group 1: Healthy	Acidaminococcaceae	-0.46727	0.827092	1
Group 2: UC_inactive	Actinomycetaceae	0	1	1
	Bacillales_Incertae_Sedis_XI	0	1	1
	Bacteroidaceae	0.12452	0.841211	1
	Bifidobacteriaceae	1.14312	0.309341	1
	Clostridiaceae_1	-1.46994	0.547254	1
	Clostridiales_Incertae_Sedis_XI	0	1	1
	Coriobacteriaceae	0.470778	0.698808	1
	Desulfovibrionaceae	-1.2544	0.645441	1
	Enterobacteriaceae	4.36806	0.0298741	0.403301
	Enterococcaceae	4.55322	0.0527722	0.47495
	Erysipelotrichaceae	-1.46643	0.441095	1
	Fusobacteriaceae	-7.22643	0.151416	0.836176
	Lachnospiraceae	0.421043	0.4949	1
	Lactobacillaceae	-1.46153	0.797209	1
	Micrococcaceae	0	1	1
	Pasteurellaceae	6.73708	0.00156936	0.0423727	*
	Peptococcaceae_1	-4.19922	0.185817	0.836176
	Peptostreptococcaceae	-0.0701681	1	1
	Porphyromonadaceae	-0.101359	0.948252	1
	Prevotellaceae	0.954812	0.511068	1
	Rikenellaceae	-1.49464	0.281413	1
	Ruminococcaceae	-0.0152766	0.990169	1
	Streptococcaceae	2.68426	0.16311	0.836176
	Sutterellaceae	0.53366	0.712469	1
	Veillonellaceae	1.27736	0.336627	1
	Verrucomicrobiaceae	1.38001	0.560103	1

[truncated: 6 more sheets: Pouch_active_vs_Pouch_inactive, Pouch_active_vs_UC_active, Pouch_active_vs_UC_inactive, Pouch_inactive_vs_UC_active, Pouch_inactive_vs_UC_inactive, UC_active_vs_UC_inactive]
