# Supplementary material for: Functional Anatomical Changes in Ulcerative Colitis Patients Determine Their Gut Microbiota Composition and Consequently the Possible Treatment Outcome
Source: Pharmaceuticals (Basel). 2020 Oct 28;13(11):346. doi: 10.3390/ph13110346 (PMC7692875; doi:10.3390/ph13110346)
Supplement: Supplementary file 1 [file pharmaceuticals-13-00346-s001.zip › Supplementary table 3_Pairwise_permANOVA_results.xls]

## Sheet: Description
Header	Description
Compared groups	Compared groups
p value	p value from pairwise permANOVA test
corrected p value	p value after Benjamini-Hochberg correction
significant	* marks significant difference between the two groups based on the corrected p value

## Sheet: Pairwise_permANOVA_results
Compared groups	p value	corrected p value	significant
FAP vs Healthy	0.003	0.0075	*
FAP vs Pouch_active	0.09	0.1125
FAP vs Pouch_inactive	0.501	0.501
FAP vs UC_active	0.006	0.009	*
FAP vs UC_inactive	0.001	0.003	*
Healthy vs Pouch_active	0.001	0.003	*
Healthy vs Pouch_inactive	0.001	0.003	*
Healthy vs UC_active	0.004	0.0075	*
Healthy vs UC_inactive	0.004	0.0075	*
Pouch_active vs Pouch_inactive	0.408	0.437143
Pouch_active vs UC_active	0.005	0.00833333	*
Pouch_active vs UC_inactive	0.001	0.003	*
Pouch_inactive vs UC_active	0.02	0.0272727	*
Pouch_inactive vs UC_inactive	0.001	0.003	*
UC_active vs UC_inactive	0.405	0.437143
